# Supplementary material for: Comparison of Sysmex XN-V body fluid mode and deep-learning-based quantification with manual techniques for total nucleated cell count and differential count for equine bronchoalveolar lavage samples
Source: BMC Vet Res. 2024 Feb 5;20:48. doi: 10.1186/s12917-024-03884-5 (PMC10840287; doi:10.1186/s12917-024-03884-5)
Supplement: Supplementary file 2 — Additional file 2. Raw data for all performed cell counts of all cell types. The cytospin preparation of the sample Nr 6 contained less than 200 cells and was therefore excluded from the four-part differential cell count. [file 12917_2024_3884_MOESM2_ESM.xlsx]

## Sheet: Sheet1
	TNCC					Two-part differential count											Four-part differential count on digital images
No	Sysmex BF-WBC before regating	Sysmex BF-TNCC before regating	Sysmex BF-WBC after regating	Sysmex BF-TNCC after regating	Manual TNCC	Sysmex BF-MN% before regating	Sysmex BF-PMN%	Sysmex BF-MN% after regating	Sysmex BF-PMN% after regating	Manually neutrophils %	Manually monocytes %	Manually lymphocytes %	Manually eosinophils %	Manually mast cells %	Manual MN%	Manual PMN%	Total cells counted	Neutrophils manually	Neutrophils AI	Alveolar macrophages manually	Alveolar macrophages AI	Lymphocytes manually	Lymphocytes AI	Mast cells manually	Mast cells AI
1	270	305	295	295	225	51.1	48.9	75.3	24.7	15	29.5	52.5	0	3	85	15	194	27	7	66	64	91	45	10	14
2	380	385	385	385	300	38.1	61.9	94.3	5.7	4.5	33	55.5	1.5	5.5	94	6	206	8	10	126	80	105	179.611	8	9
3	1130	1186	1200	1200	1075	42.1	57.9	91	9	6.5	48.5	42	1	2	92.5	7.5	220	23	27	77	68	135	126	3	3
4	176	196	189	189	125	32.4	67.6	78.3	21.7	14.5	40.5	43.5	0	1.5	85.5	14.5	197	28	23	73	81	93	19	3	2
5	248	267	267	267	225	41.9	58.1	94.8	5.2	3	73	22	0	2	97	3	202	10	14	120	111	67	62	5	4
6	259	267	278	278	75	22	78	93.5	6.5	5	51	43	0	1	95	5
7	246	258	282	282	225	40.7	59.3	89.7	10.3	10	57	29	0	4	90	10	207	6	6	98	98	103	105	0	1
8	479	509	583	583	675	33.4	66.6	81.8	18.2	12	56	26	2	4	86	14	210	32	46	80	77	96	83	2	1
9	221	230	245	245	75	24.4	75.6	92.7	7.3	2	13	80	0	5	98	2	215	6	5	93	82	102	132	14	15
10	232	245	253	253	213	28.4	71.6	94.1	5.9	3	53.5	39	0	4.5	97	3	201	9	25	85	83	100	72	7	7
11	140	147	278	278	225	25	75	49.3	50.7	51	16	29	1	3	48	52	202	128	122	23	26	50	48	1	1
12	453	462	471	471	325	15.7	84.3	96.6	3.4	6	32	61	0	1	94	6	199	3	10	39	36	155	128	2	3
13	165	178	190	190	25	35.2	64.8	90	10	14	30	52	0	4	86	14	193	42	51	46	58	103	100	2	3
14	521	557	743	743	300	61	39	66.1	33.9	36	18	43	2	1	62	38	207	83	69	55	48	68	70	1	1
15	587	614	607	607	225	22.7	77.3	96.4	3.6	5	21	74	0	0	95	5	197	11	11	20	22	166	145	0	0
16	957	1002	984	984	688	24.3	75.7	61.4	38.6	39.5	30.5	28.5	0	1.5	60.5	39.5	192	91	78	24	27	77	63	0	0
17	899	943	913	913	275	56.9	43.1	92.9	7.1	5	35	45	10	5	85	15	187	11	13	77	79	94	98	5	7
18	613	625	617	617	350	18.6	81.4	83.1	16.9	4	48	27	18	3	78	22	205	9	8	74	90	117	73	5	15
19	264	280	281	281	100	40.9	59.1	91.5	8.5	2.5	35.5	56.5	0.5	5	97	3	200	12	13	91	86	89	88	8	7
20	359	381	386	386	225	34	66	95.3	4.7	4	59.5	36.5	0	0	96	4	218	10	12	76	72	131	133	1	1
21	249	258	307	307	100	21.7	78.3	82.4	17.6	12	42	38	0	8	88	12	213	34	41	80	80	98	99	11	13
22	376	387	401	401	200	17.5	82.5	94	6	6.5	18.5	74.5	0	0.5	93.5	6.5	191	13	13	54	53	123	110	1	1
23	257	281	284	284	100	39.3	60.7	90.1	9.9	5.5	41.5	48	1	4	93.5	6.5	222	14	17	87	79	121	117	0	0
24	388	410	389	389	200	14.2	85.8	97.9	2.1	1	46	46	0	7	99	1	224	2	4	120	103	94	135	10	7
25	291	316	292	292	163	11.4	88.6	96.2	3.8	3.5	50	46	0	0.5	96.5	3.5	202	1	1	42	46	111	115	1	1
26	204	220	208	208	125	16.2	83.8	96.2	3.8	1.5	33	64.5	1	0	97.5	2.5	217	4	4	75	82	137	130	1	0
27	193	210	226	226	125	61.6	38.4	88.9	11.1	13	47.5	37	0	2.5	87	13	213	23	31	94	34	94	87	2	4
28	187	258	196	196	100	20.9	79.1	96.4	3.6	2	66	30.5	0	1.5	98	2	211	5	6	134	122	70	79	2	4
29	234	251	248	248	175	24.8	75.2	90.7	9.3	4	47	45	0	4	96	4	195	2	3	148	137	42	52	3	2
30	132	145	138	138	100	17.4	82.6	94.9	5.1	1.5	50.5	45	0	3	98.5	1.5	208	6	7	108	108	92	95	2	2
31	485	501	529	529	250	40.6	59.4	92.4	7.6	7	38	52	0	3	93	7	199	8	13	42	42	142	143	7	5
32	206	218	213	213	75	13.6	86.4	93.9	6.1	1.5	43	48.5	0	7	98.5	1.5	205	4	4	78	69	114	98	9	9
33	503	527	538	538	175	30.8	69.2	92.4	7.6	9	43	43	2	3	89	11	195	9	11	107	101	71	81	8	9
34	32	35	34	34	0	59.4	40.6	88.2	11.8	18	64.5	5.5	5	7	77	23	191	50	47	75	73	63	75	3	1
35	587	625	756	756	475	53.3	46.7	75.8	24.2	35	34	27	0	4	65	35	191	50	47	75	73	63	75	3	1
36	113	121	170	170	75	54	46	67.1	32.9	38	31	26	0	5	62	38	194	64	72	73	67	55	71	2	2
37	306	325	319	319	175	16.7	83.3	70.5	29.5	17.5	62	16.5	0	4	82.5	17.5	210	83	74	54	60	72	74	1	1
38	180	189	184	184	125	22.2	77.8	93.5	6.5	0.5	51.5	48	0	0	99.5	0.5	193	1	5	35	33	49	51	3	12
39	295	314	306	306	50	27.1	72.9	97.1	2.9	1	54	42	0	3	99	1	220	5	6	30	25	73	71	8	7
40	334	349	380	380	175	77.3	22.7	88.9	11.1	9	18	70	1	2	90	10	207	30	28	38	34	137	136	2	2
41	223	265	273	273	125	20.7	79.3	82.1	17.9	3	31	65	0	1	97	3	212	9	15	86	97	115	93	2	4
42	237	269	459	459	150	26.6	73.4	55.3	44.7	22	35	42	0	1	78	22	211	85	65	50	52	76	67	0	0
43	257	284	401	401	50	62.6	37.4	70.1	29.9	43.5	42.5	12.5	1	0.5	55.5	44.5	224	97	85	59	63	68	70	0	4
44	169	186	173	173	63	17.2	82.8	96.5	3.5	0	67	28	4	1	96	4	205	1	3	125	112	73	81	6	7
45	440	472	461	461	175	17.5	82.5	95.4	4.6	3	56	37	0	4	97	3	213	5	5	139	127	59	78	10	9
46	176	188	191	191	100	29	71	93.7	6.3	8	42	50	0	0	92	8	206	10	23	64	62	130	121	2	3
47	272	299	284	284	150	18.4	81.6	95.8	4.2	9	56	33	0	2	91	9	207	7	10	107	87	91	103	2	4
48	272	304	453	453	200	60.7	39.3	62.5	37.5	33	29	37	0.5	0.5	66.5	33.5	206	65	65	55	44	86	92	0	0
49	296	307	353	353	175	22.6	77.4	84.1	15.9	11.5	27.5	60	0	1	88.5	11.5	207	29	32	30	37	146	124	2	2
50	615	636	634	634	350	24.1	75.9	72.2	27.8	52	18	29	0	1	48	52	190	88	84	78	72	23	24	1	1
51	619	638	646	646	375	33.9	66.1	43.2	56.8	54	17	28	0	1	46	54	209	123	112	33	33	52	58	1	2
52	661	677	687	687	275	15	85	35.5	64.5	67	17	15	1	0	32	68	204	158	134	20	17	26	31	0	0
53	615	636	634	634	350	24.1	75.9	72.2	27.8	52	18	29	0	1	48	52	190	88	84	78	72	23	24	1	1
54	176	184	184	184	100	25.6	74.4	53.3	46.7	54	18	28	0	0	46	54	210	123	131	44	44	42	55	1	1
55	212	236	324	324	175	75.5	24.5	71.3	28.7	37	27	30	5	1	58	42	210	62	70	56	55	86	87	6	8
56	224	237	265	265	150	74.6	25.4	86.8	13.2	14	29	53	0	4	86	14	210	36	47	60	60	108	103	6	9
57	271	291	297	297	150	46.5	53.5	91.2	8.8	6	73	20	0	1	94	6	207	15	19	97	85	94	97	1	2
58	86	95	92	92	75	31.4	68.6	90.2	9.8	3	41	51	0	5	97	3	207	23	48	81	74	101	79	2	7
59	373	954	985	985	800	42.6	57.4	93.1	6.9	13	47	35	0	5	87	13	203	9	8	62	69	118	109	3	4
60	271	290	288	288	75	52.4	47.6	79.9	20.1	24.5	21	53.5	0	1	75.5	24.5	206	53	59	59	58	92	96	3	4
61	506	546	626	626	425	31.1	68.9	83.9	16.1	17	48	33.5	0	1.5	83	17	199	22	20	98	89	79	82	0	0
62	141	149	155	155	100	60.3	39.7	92.3	7.7	5	45	42	0	8	95	5	200	6	19	49	47	129	119	16	19
63	709	807	760	760	450	38.4	61.6	77.4	22.6	56	32	11.5	0	0.5	44	56	201	161	188	22	51	15	13	3	5
64	564	583	609	609	200	19.4	80.6	94.1	5.9	14	21.5	65.5	0	2	89	14	213	15	17	62	64	132	133	4	4
65	409	480	413	413	350	47.2	52.8	93	7	16	47	33	0	4	84	16	210	29	23	101	110	109	72	10	9
66	250	258	253	253	300	63.2	36.8	96.8	3.2	3	32	62	0	3	97	3	205	4	22	46	42	150	133	5	6
67	303	319	322	322	125	42.9	57.1	93.2	6.8	5	44.5	44	0	6.5	95	5	205	4	20	35	35	145	122	3	1
68	698	726	749	749	250	58.4	41.6	93.7	6.3	6.5	53	39	0.5	1	93	7	196	13	16	60	46	99	99	0	0
69	1364	1531	1430	1430	825	40	60	83.6	16.4	17	51	28	0.5	3.5	82.5	17.5	200	38	34	104	91	53	53	5	5
Additional file 2. Raw data for all performed cell counts of all cell types. The cytospin preparation of the sample Nr 6 contained less than 200 cells and was therefore excluded from the four-part differential cell count.
